# Supplementary material for: Exploring the Potential Energy Surface of Pt6 Sub-Nano Clusters Deposited over Graphene
Source: Int J Mol Sci. 2023 Jan 3;24(1):870. doi: 10.3390/ijms24010870 (PMC9820941; doi:10.3390/ijms24010870)
Supplement: Supplementary file 1 [file ijms-24-00870-s001.zip]

Archive with 1 entries (1 files):
- ijms-2096828-supplementary.pdf
